# Supplementary material for: Plastome Sequences Help to Resolve Deep-Level Relationships of Populus in the Family Salicaceae
Source: Front Plant Sci. 2019 Jan 22;10:5. doi: 10.3389/fpls.2019.00005 (PMC6349946; doi:10.3389/fpls.2019.00005)
Supplement: Supplementary file 3 [file Table_3.xlsx]

## Sheet: Table S3
	Table S3 The pairwise nucleotide divergence among the 40 Populus plastomes
	P. adenopoda	P. alba	P. angustifolia	P. balsamifera	P. bolleana	P. cathayana	P. davidiana	P. deltoides	P. deltoides × nigra	P. euphratica	P. fremontii	P. gonggaensis	P. haoana	P. hopeiensis	P. ilicifolia	P. kangdingensis	P. koreana	P. lasiocarpa	P. laurifolia	P. mexicana	P. nigra	P. pruinosa	P. pseudoglauca	P. qamdoensis	P. qiongdaoensis	P. rotundifolia	P. rotundifolia var. duclouxiana	P. schneideri	P. simonii	P. szechuanica	P. szechuanica var. tibetica	P. tomentosa	P. tomentosa (NC)	P. tremula	P. tremula × alba	P. trichocarpa	P. trinervis	P. wilsonii	P. xiangchengensis	P. yunnanensis
P. adenopoda	*
P. alba	0.000628893	*
P. angustifolia	0.00216122	0.00212897	*
P. balsamifera	0.00216533	0.00210074	0.00101427	*
P. bolleana	0.000584807	0.00017211	0.00207659	0.00206062	*
P. cathayana	0.00174617	0.00166562	0.00185917	0.00206062	0.0016375	*
P. davidiana	0.00119904	0.00114275	0.00260943	0.00250841	0.0010986	0.00215329	*
P. deltoides	0.00187107	0.00179852	0.000544725	0.00103036	0.00176233	0.00151693	0.00222992	*
P. deltoides × nigra	0.00187107	0.00179852	0.000544725	0.0011067	0.00176233	0.00166562	0.00222992	0	*
P. euphratica	0.00202812	0.00200395	0.00226229	0.00232703	0.00195967	0.00189944	0.00222992	0.00198411	0.00171807	*
P. fremontii	0.00195164	0.00187504	0.00101427	0.0011067	0.00166556	0.00158131	0.00222992	0.000224167	0.000224167	0.00187109	*
P. gonggaensis	0.0017501	0.00168966	0.00226229	0.00179057	0.000970033	0.000568793	0.00222992	0.00144839	0.00144839	0.00187109	0.00179457	*
P. haoana	0.00108652	0.00102221	0.00226229	0.00179057	0.00109458	0.00161743	0.00147652	0.00198411	0.00171405	0.00187109	0.00179457	0.00158911	*
P. hopeiensis	0.00119502	0.00113873	0.00260539	0.00250438	0.00109458	0.00214925	6.80307e-05	0.00198411	0.00171405	0.00187109	0.00179457	0.00158911	0.0014725	*
P. ilicifolia	0.00243539	0.00241113	0.00258901	0.0027104	0.00237491	0.00199597	0.00286784	0.00174231	0.00209676	0.00142018	0.0020968	0.00158911	0.00234675	0.0028638	*
P. kangdingensis	0.00108652	0.00102221	0.0020202	0.00204853	0.000970033	0.00161743	0.00147652	0.00198411	0.00171405	0.00187109	0.00179457	0.00158911	0	0.00147652	0.00235077	*
P. koreana	0.00158507	0.0015126	0.00170604	0.00161747	0.0014845	0.000388419	0.00192746	0.00131573	0.000709193	0.00187109	0.00138006	0.000364354	0.00131964	0.00192343	0.00247993	0.0014725	*
P. lasiocarpa	0.00107446	0.00101016	0.0020202	0.00204853	0.000970033	0.00161743	0.00147652	0.00198411	0.00171405	0.00187109	0.00179457	0.00158911	0	0.00147652	0.00235077	0.000140089	0.0014524	*
P. laurifolia	0.00206042	0.00198782	0.00212517	0.00208086	0.00195968	0.000857684	0.00192746	0.00174231	0.00174231	0.00187109	0.00180272	0.000801424	0.00189122	0.00241551	0.00259304	0.00158107	0.00064498	0.00153276	*
P. mexicana	0.0018508	0.00178229	0.00107852	0.00111872	0.00175416	0.00199597	0.00192746	0.000761338	0.000709193	0.00187109	0.000845614	0.00147644	0.00170588	0.00227014	0.00236283	0.00158107	0.00135183	0.00153276	0.0017865	*
P. nigra	0.000628911	0.000424462	0.00199599	0.00211288	0.00037639	0.00199597	0.00113878	0.00174231	0.00209676	0.00187109	0.0020968	0.00158911	0.00131964	0.00147652	0.00240312	0.0014725	0.00189509	0.00101824	0.00189525	0.0017099	*
P. pruinosa	0.00307808	0.00302951	0.00331324	0.00335394	0.00298509	0.00293283	0.00347922	0.00300971	0.00300971	0.00187109	0.00307438	0.00290427	0.00292043	0.00347517	0.00248403	0.00292043	0.00277504	0.00289612	0.00321599	0.00297306	0.00302146	*
P. pseudoglauca	0.00109857	0.00103425	0.00203229	0.00206062	0.000982078	0.0016295	0.00148859	0.00172612	0.00171807	0.00190733	0.00179457	0.00159313	4.00135e-06	0.00147652	0.00235077	4.00135e-06	0.0014524	0.000144092	0.00189525	0.0017099	0.00102626	0.00292446	*
P. qamdoensis	0.00106239	0.000998091	0.0020202	0.00204853	0.000970033	0.00161743	0.00147652	0.00198411	0.00171405	0.00187109	0.00179457	0.00158911	0	0.00147652	0.00235077	0.000140089	0.0014524	0.000116066	0.00189525	0.0017099	0.00102626	0.00292446	4.40187e-05	*
P. qiongdaoensis	0.000793432	0.000761304	0.00199599	0.00214117	0.00111866	0.00199597	0.000897804	0.00174231	0.00209676	0.00187109	0.0020968	0.00158911	0.00131964	0.00147652	0.00247993	0.0014725	0.00189509	0.00147647	0.00189525	0.0017099	0.0011508	0.00292446	0.00148457	0.00146437	*
P. rotundifolia	0.0012191	0.00116281	0.00258901	0.00251236	0.00111866	0.00199597	0.000148083	0.00174231	0.00209676	0.00187109	0.0020968	0.00158911	0.00131964	0.000128068	0.00287987	0.0014725	0.00189509	0.00107451	0.00189525	0.0017099	0.000757313	0.00292446	0.00159315	0.00106244	0.00109058	*
P. rotundifolia var. duclouxiana	0.00119502	0.00113874	0.00260539	0.00250438	0.000970033	0.00161743	6.80307e-05	0.00198411	0.00171405	0.00187109	0.00179457	0.00158911	0.0014725	6.40285e-05	0.0028638	0.0014725	0.00192343	0.00146043	0.00189525	0.0017099	0.00102626	0.00292446	0.00148457	0.00144834	0.00109058	0.00014408	*
P. schneideri	0.00109053	0.00113874	0.00202422	0.00205255	0.000974044	0.00162144	0.00148054	0.00171807	0.00171807	0.00189927	0.00179457	0.00159313	4.00135e-06	0.00147652	0.00235077	4.00135e-06	0.0014524	0.000144092	0.00189525	0.0017099	0.00102626	0.00292446	4.40187e-05	3.60147e-05	0.00109058	0.00149256	0.00147652	*
P. simonii	0.0010624	0.000998098	0.00200003	0.00202835	0.000970033	0.00161743	0.00145237	0.00198411	0.00171405	0.00187109	0.00179457	0.00158911	4.00172e-05	0.00147652	0.00231846	4.00172e-05	0.00142423	0.000116067	0.00189525	0.0017099	0.00102626	0.00292446	4.40187e-05	1.60058e-05	0.00109058	0.00149256	0.00144834	4.40191e-05	*
P. szechuanica	0.00108651	0.0010222	0.00200003	0.00202835	0.000970033	0.00161743	0.00145237	0.00198411	0.00171405	0.00187109	0.00179457	0.00158911	4.00172e-05	0.00147652	0.00231846	6.40307e-05	0.00142423	0.00013208	0.00189525	0.0017099	0.00102626	0.00292446	4.40187e-05	4.00166e-05	0.00109058	0.00149256	0.00147249	6.80329e-05	4.00169e-05	*
P. szechuanica var. tibetica	0.00107043	0.00100613	0.00200003	0.00202429	0.000957975	0.00158116	0.00146041	0.00174231	0.00167775	0.00187109	0.00179457	0.00158911	0.000128076	0.00147652	0.00231845	0.000128076	0.00142423	5.2023e-05	0.00189525	0.0017099	0.00102626	0.00292446	4.40187e-05	0.000104055	0.00109058	0.00149256	0.00113071	0.000132079	0.000104056	0.000116065	*
P. tomentosa	0.000636908	8.00271e-06	0.00200003	0.00202835	0.000180116	0.00161743	0.00145237	0.00198411	0.00171405	0.00187109	0.00179457	0.00158911	0.00101418	0.00147652	0.00231846	0.0014725	0.00150457	0.00146043	0.00189525	0.0017099	0.000432473	0.00292446	0.00148457	0.000990068	0.00109058	0.00149256	0.00113071	0.0010182	0.000990075	0.00101418	0.00100613	*
P. tomentosa (NC)	0.000628893	0	0.00200003	0.00202429	0.00017211	0.00166562	0.00146041	0.00174231	0.00171405	0.00187109	0.00179457	0.00158911	0.00101418	0.00147652	0.00241113	0.0014725	0.0015126	0.00146043	0.00189525	0.0017099	0.000424462	0.00292446	0.00148457	0.000998091	0.00109058	0.00149256	0.00113071	0.00102622	0.000998098	0.00101418	0.00100613	8.00271e-06	*
P. tremula	0.00106241	0.00101819	0.00200003	0.00239937	0.000966024	0.00199597	0.00115084	0.00174231	0.00209676	0.00187109	0.0020968	0.00158911	0.00131964	0.00147652	0.00284742	0.0014725	0.0017743	0.0013116	0.00189525	0.0017099	0.00102626	0.00292446	0.00148457	0.00129549	0.00109058	0.00149256	0.00114683	0.00132366	0.00130355	0.00132768	0.00100613	0.000986057	0.00099408	*
P. tremula × alba	0.00119096	0.00114672	0.00258901	0.00250829	0.00109453	0.00199597	0.00126333	0.00174231	0.00209676	0.00187109	0.0020968	0.00158911	0.00131964	0.00147652	0.00284742	0.0014725	0.0017743	0.00144026	0.00189525	0.0017099	0.00102626	0.00292446	0.00148457	0.00143219	0.00109058	0.00149256	0.00125932	0.00146037	0.0014322	0.00145634	0.00100613	0.000986057	0.00099408	0.000280244	*
P. trichocarpa	0.00177432	0.00171791	0.00101427	0.000970109	0.00168173	0.00144846	0.00222992	0.000709193	0.000709193	0.00187109	0.000793454	0.00145641	0.00158107	0.00218152	0.00232263	0.00158107	0.0014202	0.00153276	0.00189525	0.000725211	0.00172198	0.00292446	0.00159315	0.0015569	0.00171389	0.00212083	0.00210073	0.0016617	0.00155691	0.00157299	0.00155286	0.00169769	0.00171791	0.00206045	0.00208446	*
P. trinervis	0.00175814	0.00169769	0.00200003	0.00202835	0.00167359	0.000576808	0.00210475	0.00145643	0.00145643	0.00187109	0.00179457	8.00271e-06	0.00158107	0.00210072	0.00231846	0.00158107	0.000356344	0.00153276	0.000809443	0.000725211	0.00172592	0.00292446	0.00159315	0.0015569	0.00171389	0.00212083	0.00210073	0.00158509	0.00155691	0.00157299	0.00155286	0.00168966	0.00169769	0.00195551	0.00208446	0.00145641	*
P. wilsonii	0.00231039	0.00223771	0.00199599	0.00233082	0.00220551	0.00199597	0.00267387	0.00174231	0.00209676	0.00187109	0.0020968	0.00158911	0.00216532	0.00266983	0.00285965	0.00158107	0.00189509	0.00153276	0.00189525	0.0017099	0.00223777	0.00292446	0.00159315	0.0015569	0.00228218	0.0026859	0.00266983	0.0021613	0.00214917	0.00157299	0.00155286	0.00169769	0.00171791	0.0025243	0.00265349	0.00200406	0.00167359	*
P. xiangchengensis	0.0017501	0.00168966	0.00200003	0.00202429	0.00166556	0.000568793	0.00210475	0.00144839	0.00144839	0.00187109	0.00179457	0	0.00158107	0.00210877	0.00231845	0.00158107	0.000356344	0.00153276	0.000809443	0.000725211	0.00172592	0.00292446	0.00159315	0.0015569	0.00171389	0.00212083	0.00210073	0.00158509	0.00155691	0.00157299	0.00155286	0.00169769	0.00168966	0.00196356	0.00208446	0.00145641	8.00271e-06	0.00166555	*
P. yunnanensis	0.00105838	0.00099408	0.00199599	0.00202432	0.000945929	0.00166562	0.00144834	0.00174231	0.00168583	0.00187109	0.00179457	0.00158911	0.000128076	0.00147652	0.00231846	2.80112e-05	0.0014202	5.2023e-05	0.00189525	0.0017099	0.00102626	0.00292446	4.40187e-05	4.00135e-06	0.00109058	0.00149256	0.00113071	3.20129e-05	1.20044e-05	3.60148e-05	0.000100053	0.000986057	0.00099408	0.00129148	0.00142818	0.00162947	0.00154482	0.00166555	0.00166555	*
